# Supplementary material for: A single-cell atlas of non-haematopoietic cells in human lymph nodes and lymphoma reveals a landscape of stromal remodelling
Source: Nat Cell Biol. 2022 Mar 24;24(4):565–78. doi: 10.1038/s41556-022-00866-3 (PMC9033586; doi:10.1038/s41556-022-00866-3)
Supplement: Source Data Fig. 1 — Statistical source data. [file 41556_2022_866_MOESM5_ESM.xlsx]

## Sheet: Fig. 1e
Statistical source data relevant to Fig. 1e
Sample	BEC (flowcytometry, %)	BEC (scRNAseq, %)	LEC (flowcytometry, %)	LEC (scRNAseq, %)	NESC (flowcytometry, %)	NESC (scRNAseq, %)
FL1	0.84	0.8103	0.006	0.0154506	0.108633	0.0729614
FL2	0.551	0.56141	0.0191	0.0368459	0.25742	0.238697
FL3	0.499	0.600108	0.0142	0.0182992	0.37572	0.173843
FL4	0.432	0.396981	0.136	0.155556	0.420876	0.43128
FL5	0.441	0.367033	0.0183	0.0194139	0.541	0.558791
FL6	0.503	0.505512	0.0475	0.0677513	0.3474	0.31628
FL7	0.636	0.643288	0.0484	0.0431092	0.315	0.295287
FL8	0.325	0.323055	0.0073	0.0054247	0.595856	0.599429
FL9	0.593	0.554228	0.0631	0.065322	0.344	0.371606
FL10	0.596	0.551965	0.0215	0.0193622	0.382	0.35635
MFLN1	0.393	0.384968	0.0813	0.0929035	0.158886	0.128005
MFLN2	0.523	0.459665	0.16	0.182648	0.16416	0.118721
MFLN3	0.213	0.145122	0.308	0.355799	0.414956	0.396502
MFLN4	0.387	0.351546	0.112	0.131061	0.156814	0.12175
MFLN5	0.409	0.353316	0.115	0.139807	0.252693	0.29768
MFLN6	0.201	0.208457	0.0578	0.0868668	0.344256	0.345405
MFLN7	0.398	0.373415	0.0364	0.0537216	0.522744	0.515752
MFLN8	0.31	0.297077	0.128	0.159074	0.44712	0.385666
MFLN9	0.436	0.433931	0.0305	0.0434886	0.415242	0.388769
