# Supplementary material for: A single-cell atlas of non-haematopoietic cells in human lymph nodes and lymphoma reveals a landscape of stromal remodelling
Source: Nat Cell Biol. 2022 Mar 24;24(4):565–78. doi: 10.1038/s41556-022-00866-3 (PMC9033586; doi:10.1038/s41556-022-00866-3)
Supplement: Source Data Fig. 5 — Statistical source data. [file 41556_2022_866_MOESM6_ESM.xlsx]

## Sheet: Fig. 5a
Statistical source data relevant to Fig. 5a
Major NHC components (%)				BEC (%)				LEC (%)				NESC (%)
	MFLN	FL			MFLN	FL			MFLN	FL			MFLN	FL
BEC	39.1	52.8		ABEC	9.55426	11.3148		cLEC	21.0586	31.4595		advSC	10.0278	7.91521
LEC	19.1	5.8		caBEC	5.33205	10.4809		bLEC	20.9573	15.5028		SFRP4-SC	12.2312	13.3566
NESC	41.7	41.3		aBEC	11.4663	11.6932		fLEC & pfsLEC	13.5241	3.94553		SFRP2-SC	17.0408	14.2095
				tBEC	0.953013	0.966166		collectLEC	17.0824	21.1592		TNF-SC	12.9065	5.69077
				cBEC	20.912	18.7502		msLEC	16.1834	19.4832		C7-SC	16.1701	10.9875
				C-aHEV	11.7377	14.7166		Up-valve	4.00152	4.60894		AGT-SC	4.14618	0.962594
				aHEV	12.365	11.1054		Down-valve	7.1926	3.84078		TRC	4.53711	8.57357
				hHEV	17.0517	15.1831						PC	4.81549	6.26933
				CXCL10-HEV	0.52476	0.789831						ATF3hi SMC	9.73761	11.197
				VBEC	10.1031	4.99982						ATF3lo SMC	5.57365	7.11222
												MRC	2.13232	8.21945
												FDC	0.681159	5.50623
