# Supplementary material for: A single-cell atlas of non-haematopoietic cells in human lymph nodes and lymphoma reveals a landscape of stromal remodelling
Source: Nat Cell Biol. 2022 Mar 24;24(4):565–78. doi: 10.1038/s41556-022-00866-3 (PMC9033586; doi:10.1038/s41556-022-00866-3)
Supplement: Source Data Fig. 6 — Statistical source data. [file 41556_2022_866_MOESM7_ESM.xlsx]

## Sheet: Fig. 6c
Statistical source data relevant to Fig. 6c
Proportions of CD70-positive area in medullary and adventitia regions (%)
MFLN	FL
2.504	6.784
0.68	5.52
0.77	9.29

## Sheet: Fig. 6e
Statistical source data relevant to Fig. 6e
Recombinant CD70-Fc protein binding (adjusted, %)
CD70-Fc + Mouse IgG1	FL 11 (CD70-Fc + CD27 blocking)	FL 12 (CD70-Fc + CD27 blocking)	FL 13 (CD70-Fc + CD27 blocking)	FL 14 (CD70-Fc + CD27 blocking)
100	46.68	19.7964	12.8107	13.5795
100	50.2	18.1051	13.8943	9.24924
100	51.2	22.2222	20.2881	22.6828

## Sheet: Fig. 6g
Statistical source data relevant to Fig. 6g
Adherent cells/medulla (adjusted, %)
Mouse IgG1	FL11	FL 13	FL 14
100	72.6316	48.8152	66.0793
100	83.4008	37.5469	38.8186
100	85.7685	49.5885	53.5581
