# Supplementary material for: A single-cell atlas of non-haematopoietic cells in human lymph nodes and lymphoma reveals a landscape of stromal remodelling
Source: Nat Cell Biol. 2022 Mar 24;24(4):565–78. doi: 10.1038/s41556-022-00866-3 (PMC9033586; doi:10.1038/s41556-022-00866-3)
Supplement: Source Data Fig. 7 — Statistical source data. [file 41556_2022_866_MOESM8_ESM.xlsx]

## Sheet: Fig. 7a,b
Statistical source data relevant to Fig. 7a,b
No	Transplantation_No	IPI_int_or_high	LongSurvive0_EarlyDeath1_Int2	Dead	OS_YEARS	EGFL6	EGFL6 (Dichotomized)	SELE	SELE (Dichotomized)	LY6H	LY6H (Dichotomized)	GJA4	GJA4 (Dichotomized)	FABP4	FABP4 (Dichotomized)	PXDN	PXDN (Dichotomized)	LOX	LOX (Dichotomized)	CHRDL1	CHRDL1 (Dichotomized)	PTGIS	PTGIS (Dichotomized)	TDO2	TDO2 (Dichotomized)	REM1	REM1 (Dichotomized)	PIEZO2	PIEZO2 (Dichotomized)	ABCC9	ABCC9 (Dichotomized)	CHI3L1	CHI3L1 (Dichotomized)
1	1	1	2	1	7.68	77.7085	1	163.144	1	101.829	1	49.8665	0	1360.57	1	474.413	1	85.6274	1	340.144	0	128	1	186.108	0	263.197	1	372.217	1	9.98664	1	424.612	0
2	0	1	1	1	4.52	120.259	1	85.0359	0	54.5686	0	121.095	0	107.635	0	319.573	0	13.1775	0	83.2859	0	49.5221	0	218.275	1	202.251	0	222.861	0	26.9087	1	515.561	0
3	0	1	1	1	4.52	95.6704	1	31.5594	0	38.5859	0	63.5579	0	221.322	0	153.277	0	14.6213	0	276.282	0	83.8652	0	70.0348	0	132.514	0	170.072	0	15.5625	1	206.5	0
4	1	1	1	1	3.22	93.7015	1	70.5219	0	83.2859	0	257.781	0	69.551	0	186.108	0	19.1597	0	106.891	0	9.00047	0	91.1392	0	65.3448	0	207.937	0	7.88986	1	3666.02	1
5	0	0	2	0	7.06	73.5167	1	69.551	0	34.7755	0	187.403	0	330.842	0	467.882	1	55.7152	1	284.05	0	51.6251	0	74.5429	0	196.72	0	140.07	0	9.91766	1	105.42	0
6	0	0	2	0	4.95	103.968	1	67.1819	0	117.784	1	96.3358	0	160.898	0	247.28	0	14.723	0	117.784	0	13.0864	0	184.823	0	215.269	0	144.007	0	53.4456	1	427.565	0
7	0	1	2	0	6.05	117.784	1	145.009	0	65.3448	0	153.277	0	249	0	219.793	0	10.1965	0	245.572	0	51.6251	0	93.7015	0	218.275	0	186.108	0	12.7286	1	604.668	0
8	0	1	2	0	6.61	114.563	1	145.009	0	68.1197	0	124.5	0	304.437	0	340.144	0	108.383	1	212.306	0	92.4115	1	198.088	1	198.088	0	203.657	0	15.455	1	173.645	0
9	0	0	0	0	10.01	125.366	1	109.896	0	60.1295	0	95.0095	0	455.087	0	604.668	1	13.2691	0	302.334	0	699.413	1	342.509	1	68.5935	0	232.325	0	10.1965	1	552.565	0
10	0	1	2	0	8.84	101.125	1	68.5935	0	100.427	1	73.0089	0	849.223	0	885.286	1	19.4271	0	352.139	0	96.3358	1	163.144	0	182.278	0	224.411	0	32.8996	1	522.758	0
11	0	0	1	1	1.98	106.891	1	80.4489	0	89.2636	1	430.539	1	2628.46	1	359.538	1	24.4201	1	600.491	1	106.891	1	119.428	0	247.28	1	298.172	1	9.91766	1	95.0095	0
12	0	0	2	0	8.19	98.36	1	38.3193	0	44.9422	0	243.875	0	126.238	0	237.207	0	27.2843	1	82.1393	0	17.2677	0	88.0347	0	261.379	1	140.07	0	9.98664	1	4544.8	1
13	0	0	2	0	5.3	61.8199	0	127.116	0	94.3532	1	102.537	0	216.767	0	349.706	0	15.8895	0	237.207	0	16.5642	0	66.7178	0	179.769	0	233.941	0	16.2234	1	526.394	0
14	0	0	0	0	10.72	64	0	43.1115	0	64.8934	0	164.279	0	85.6274	0	142.025	0	12.8171	0	155.417	0	38.0546	0	76.1093	0	140.07	0	102.537	0	4.99332	0	398.932	0
15	0	1	0	0	10.2	79.8932	1	86.8227	0	74.028	0	73.0089	0	154.343	0	213.783	0	31.3414	1	270.597	0	29.446	0	91.1392	0	178.527	0	186.108	0	23.2636	1	90.5097	0
16	0	0	2	1	8.79	73.5167	1	76.6386	0	58.892	0	215.269	0	596.344	0	427.565	1	18.507	0	776.047	1	114.563	1	122.786	0	261.379	1	340.144	1	32.8996	1	254.232	0
17	0	1	2	1	5.34	235.568	1	20.6776	0	106.153	1	99.7331	0	398.932	0	385.343	1	47.1766	1	247.28	0	407.315	1	184.823	0	126.238	0	151.167	0	7.01285	1	1710.26	1
18	0	0	2	0	7.65	117.784	1	77.1717	0	96.3358	1	164.279	0	372.217	0	259.574	0	11.4716	0	364.557	1	17.1484	0	128	0	164.279	0	270.597	0	7.21	1	617.374	0
19	0	1	0	1	13.2	78.249	1	81.0084	0	64	0	247.28	0	128.89	0	146.018	0	22.1618	1	235.568	0	165.421	1	129.787	0	224.411	0	106.891	0	31.125	1	1458.23	1
20	0	1	2	1	8.42	106.153	1	106.891	0	78.7932	0	187.403	0	170.072	0	171.255	0	43.7133	1	128.89	0	337.794	1	135.298	0	210.839	0	245.572	0	4.89056	0	630.346	0
21	0	1	2	0	7.94	207.937	1	37.7918	0	34.5353	0	29.8571	0	73.0089	0	160.898	0	31.779	1	167.73	0	259.574	1	195.361	1	147.033	0	242.191	0	6.49802	1	809.002	0
22	NA	0	2	1	5.01	48.5029	0	73.5167	0	65.7993	0	247.28	0	174.853	0	308.687	0	11.7127	0	280.139	0	73.5167	0	216.767	1	270.597	1	166.572	0	48.5029	1	617.374	0
23	0	0	0	1	11.56	83.2859	1	76.6386	0	83.2859	0	157.586	0	114.563	0	294.067	0	22.6274	1	149.086	0	19.9733	0	76.1093	0	188.706	0	200.854	0	11.3137	1	347.291	0
24	0	0	2	1	6.93	126.238	1	114.563	0	73.0089	0	209.383	0	106.153	0	151.167	0	25.9921	1	138.141	0	114.563	1	95.6704	0	263.197	1	257.781	0	6.58873	1	916.506	0
25	0	0	2	1	7.02	83.8652	1	76.6386	0	53.0765	0	112.986	0	359.538	0	209.383	0	21.5557	1	298.172	0	39.9466	0	124.5	0	349.706	1	284.05	1	33.1285	1	141.044	0
26	0	0	1	1	1.34	109.896	1	194.012	1	171.255	1	107.635	0	149.086	0	278.204	0	68.5935	1	230.72	0	142.025	1	198.088	1	144.007	0	413.001	1	8.39773	1	464.65	0
27	0	0	2	0	6.21	88.0347	1	138.141	0	54.9482	0	141.044	0	88.0347	0	286.026	0	14.5203	0	183.546	0	60.9688	0	165.421	0	183.546	0	215.269	0	11.6318	1	704.277	0
28	0	1	1	1	2.4	77.1717	1	252.476	1	54.1917	0	145.009	0	270.597	0	162.017	0	21.1121	1	128	0	147.033	1	89.2636	0	237.207	1	237.207	0	55.3304	1	382.681	0
29	0	1	2	0	3.59	96.3358	1	243.875	1	113.772	1	122.786	0	123.64	0	227.544	0	15.8895	0	207.937	0	18.1261	0	73.0089	0	187.403	0	270.597	0	8.28212	1	319.573	0
30	1	0	2	0	3.85	132.514	1	190.019	1	41.3553	0	136.239	0	600.491	0	232.325	0	14.8254	0	183.546	0	174.853	1	108.383	0	109.896	0	319.573	1	24.9333	1	398.932	0
31	NA	0	2	0	5.72	104.691	1	62.6829	0	54.1917	0	144.007	0	202.251	0	249	0	5.81589	0	157.586	0	144.007	1	78.249	0	124.5	0	205.074	0	5.50217	0	512	0
32	0	1	2	0	4.26	89.8845	1	44.9422	0	95.6704	1	26.7228	0	55.3304	0	232.325	0	7.31065	0	324.034	0	15.3482	0	121.938	0	205.074	0	181.019	0	17.2677	1	94.3532	0
33	0	0	2	0	7.32	93.0542	1	116.162	0	67.6492	0	257.781	0	109.896	0	216.767	0	58.4852	1	110.661	0	18.3792	0	121.095	0	160.898	0	165.421	0	33.5909	1	512	0
34	0	0	2	0	5.22	71.5064	1	89.2636	0	82.1393	0	126.238	0	75.5835	0	61.3929	0	63.5579	1	94.3532	0	52.3457	0	39.9466	0	153.277	0	207.937	0	13.2691	1	471.136	0
35	0	NA	2	1	5.41	97.6806	1	188.706	1	121.095	1	49.5221	0	209.383	0	259.574	0	17.3878	0	184.823	0	46.5271	0	115.36	0	229.126	0	199.466	0	5.81589	1	467.882	0
36	0	0	2	0	3.66	128.89	1	105.42	0	51.9842	0	296.112	0	14263.1	1	344.892	0	19.6983	0	617.374	1	393.44	1	88.647	0	159.786	0	210.839	0	22.4711	1	349.706	0
37	0	1	1	1	0.65	105.42	1	58.4852	0	89.8845	1	407.315	1	474.413	0	670.921	1	82.1393	1	709.176	1	112.986	1	354.588	1	256	1	276.282	1	9.57983	1	714.109	0
38	0	0	0	0	16.72	134.364	1	44.0173	0	50.2134	0	167.73	0	65.3448	0	261.379	0	18.6357	0	170.072	0	173.645	1	135.298	0	130.69	0	157.586	0	36.7583	1	995.999	0
39	0	0	0	0	15.07	97.6806	1	110.661	0	34.2968	0	122.786	0	481.036	0	282.088	0	18.507	0	317.365	0	60.1295	0	156.498	0	188.706	0	207.937	0	21.259	1	245.572	0
40	0	1	1	1	2.75	93.0542	1	72.0037	0	59.3016	0	254.232	0	1389.16	1	243.875	0	27.4741	1	377.413	1	184.823	1	162.017	0	274.374	1	230.72	0	30.2738	1	1488.87	1
41	0	1	1	1	4.08	91.1392	1	163.144	1	69.551	0	380.038	1	1045.52	1	410.148	1	35.261	1	390.722	1	230.72	1	101.829	0	263.197	1	304.437	1	41.6429	1	724.077	0
42	0	1	1	1	0.59	369.646	1	159.786	0	103.968	1	232.325	0	501.463	0	484.382	1	20.2521	1	377.413	1	643.591	1	242.191	1	274.374	1	354.588	1	8.22491	1	1144.1	1
43	1	0	0	1	12.47	92.4115	1	100.427	0	74.028	0	359.538	1	136.239	0	254.232	0	35.0174	1	182.278	0	91.1392	1	123.64	0	178.527	0	89.8845	0	7.67411	1	1052.79	0
44	0	1	1	1	2.29	103.968	1	82.1393	0	64.8934	0	288.015	0	541.193	0	504.951	1	50.5626	1	243.875	0	133.436	1	163.144	0	186.108	0	162.017	0	12.4666	1	1332.57	1
45	1	0	0	0	16.29	165.421	1	153.277	0	67.6492	0	292.036	0	122.786	0	455.087	1	8.57419	0	67.6492	0	23.7524	0	173.645	0	199.466	0	162.017	0	7.6211	1	1089.92	0
46	0	1	2	1	8.22	96.3358	1	138.141	0	100.427	1	94.3532	0	286.026	0	155.417	0	11.3924	0	218.275	0	89.2636	1	154.343	0	150.123	0	310.834	1	5.9794	1	430.539	0
47	NA	NA	0	0	19.3	103.968	1	102.537	0	91.1392	1	64.8934	0	238.856	0	312.996	0	16.3362	0	219.793	0	83.8652	0	155.417	0	276.282	1	274.374	0	4.59479	0	382.681	0
48	0	1	2	1	9.52	164.279	1	70.5219	0	76.1093	0	119.428	0	302.334	0	442.643	1	98.36	1	245.572	0	809.002	1	424.612	1	194.012	0	230.72	0	13.6422	1	910.175	0
49	0	0	0	1	15.26	69.0706	0	233.941	1	59.7141	0	199.466	0	306.555	0	265.028	0	56.493	1	235.568	0	85.0359	0	135.298	0	190.019	0	192.672	0	7.01285	1	564.175	0
50	NA	1	0	1	15.73	123.64	1	63.1189	0	67.6492	0	94.3532	0	235.568	0	159.786	0	16.4498	0	243.875	0	53.4456	0	113.772	0	259.574	1	176.069	0	3.50642	0	224.411	0
51	0	NA	2	0	0.01	191.341	1	153.277	0	125.366	1	249	0	280.139	0	639.145	1	18.2522	0	430.539	1	922.88	1	131.599	0	105.42	0	172.446	0	4.99332	0	634.73	0
52	0	0	2	0	3.11	59.7141	0	58.892	0	28.0514	0	83.8652	0	191.341	0	202.251	0	13.6422	0	257.781	0	8.22491	0	72.5046	0	202.251	0	139.102	0	4.89056	0	544.958	0
53	0	1	1	1	0.49	57.68	0	233.941	1	74.5429	0	401.707	1	982.286	1	166.572	0	48.1679	1	296.112	0	118.603	1	44.9422	0	259.574	1	184.823	0	13.4543	1	675.588	0
54	0	0	2	0	3.15	138.141	1	70.0348	0	89.8845	1	278.204	0	141.044	0	282.088	0	17.3878	0	151.167	0	12.4666	0	160.898	0	141.044	0	139.102	0	9.18959	1	588.134	0
55	0	0	0	0	11.22	119.428	1	60.1295	0	85.6274	0	115.36	0	190.019	0	225.972	0	52.7098	1	162.017	0	40.2244	0	130.69	0	240.518	1	190.019	0	8.69388	1	897.644	0
56	NA	0	0	0	11.19	85.0359	1	44.3235	0	81.0084	0	116.97	0	344.892	0	315.173	0	14.42	0	315.173	0	100.427	1	79.8932	0	254.232	1	205.074	0	27.2843	1	54.9482	0
57	NA	1	2	0	8.03	202.251	1	108.383	0	119.428	1	407.315	1	4240.45	1	968.763	1	17.0299	0	104.691	0	643.591	1	328.557	1	335.461	1	344.892	1	9.18959	1	572.051	0
58	0	1	1	1	2.8	107.635	1	141.044	0	99.7331	1	147.033	0	57.2816	0	221.322	0	21.8566	1	118.603	0	9.38268	0	170.072	0	242.191	1	181.019	0	13.6422	1	776.047	0
59	0	0	2	0	6.17	98.36	1	81.5719	0	98.36	1	354.588	1	337.794	0	315.173	0	65.3448	1	233.941	0	151.167	1	162.017	0	280.139	1	263.197	0	48.5029	1	831.746	0
60	NA	0	2	1	5.17	73.5167	1	48.5029	0	48.8403	0	396.177	1	2740.08	1	382.681	1	15.6707	0	596.344	1	171.255	1	238.856	1	415.873	1	190.019	0	8.22491	1	158.683	0
61	0	0	1	1	3.98	82.1393	1	243.875	1	98.36	1	308.687	1	215.269	0	357.054	1	21.5557	1	227.544	0	18.6357	0	78.7932	0	367.093	1	162.017	0	50.9143	1	7.31065	0
62	NA	1	1	1	4.22	136.239	1	100.427	0	60.5477	0	302.334	1	138.141	0	203.657	0	66.257	1	152.219	0	50.9143	0	120.259	0	146.018	0	179.769	0	9.38268	1	897.644	0
63	0	1	2	0	8.12	74.5429	1	62.6829	0	66.7178	0	108.383	0	192.672	0	252.476	0	24.761	1	215.269	0	18.8959	0	109.896	0	249	1	266.871	0	7.6211	1	600.491	0
64	0	0	2	0	9.7	53.4456	0	55.7152	0	80.4489	0	29.6508	0	215.269	0	117.784	0	13.8326	0	194.012	0	109.896	1	123.64	0	186.108	0	218.275	0	12.295	1	207.937	0
65	NA	1	1	1	2.05	116.97	1	10.4831	0	100.427	1	107.635	0	90.5097	0	207.937	0	7.21	0	163.144	0	12.2101	0	270.597	1	121.938	0	326.288	1	10.7034	1	5367.37	1
66	NA	1	0	0	10.15	82.7106	1	139.102	0	46.5271	0	203.657	0	70.5219	0	276.282	0	16.2234	0	99.0442	0	7.21	0	148.056	0	125.366	0	195.361	0	15.2422	1	2435.5	1
67	NA	1	1	1	2.36	118.603	1	42.2243	0	95.6704	1	28.443	0	99.7331	0	171.255	0	65.3448	1	156.498	0	33.5909	0	82.1393	0	167.73	0	136.239	0	6.49802	1	1398.83	1
68	0	0	2	0	7.85	97.6806	1	107.635	0	62.6829	0	202.251	0	125.366	0	263.197	0	53.8174	1	230.72	0	112.206	1	84.4485	0	401.707	1	190.019	0	32	1	367.093	0
69	0	0	2	1	9.24	71.0124	1	107.635	0	65.7993	0	125.366	0	108.383	0	238.856	0	15.6707	0	181.019	0	75.0614	0	116.162	0	194.012	0	176.069	0	11.6318	1	436.549	0
70	NA	1	2	1	9.36	128.89	1	55.3304	0	63.1189	0	123.64	0	233.941	0	199.466	0	25.2813	1	166.572	0	28.0514	0	118.603	0	172.446	0	263.197	0	11.7127	1	282.088	0
71	NA	1	0	0	14.01	101.125	1	98.36	0	54.9482	0	196.72	0	240.518	0	188.706	0	15.455	0	317.365	0	82.1393	0	97.6806	0	278.204	1	183.546	0	12.8171	1	809.002	0
72	NA	0	2	0	9.72	139.102	1	82.7106	0	128	1	93.0542	0	512	0	300.246	0	19.0273	0	308.687	0	88.0347	0	106.153	0	192.672	0	200.854	0	25.2813	1	781.445	0
73	0	1	1	1	3.98	116.162	1	79.3413	0	67.6492	0	97.0059	0	195.361	0	202.251	0	57.68	1	300.246	0	16.5642	0	165.421	0	129.787	0	337.794	1	13.6422	1	74.5429	0
74	NA	1	0	0	11.16	61.3929	0	67.6492	0	58.4852	0	136.239	0	77.1717	0	202.251	0	13.737	0	186.108	0	24.761	0	45.2548	0	160.898	0	207.937	0	8.87656	1	512	0
75	0	1	2	1	6.47	121.095	1	9.98664	0	77.7085	0	13.1775	0	237.207	0	213.783	0	24.59	1	194.012	0	8	0	60.9688	0	99.7331	0	142.025	0	15.3482	1	32.2226	0
76	NA	0	1	1	0.82	62.6829	0	153.277	0	50.9143	0	137.187	0	224.411	0	245.572	0	61.3929	1	418.766	1	76.6386	0	109.896	0	135.298	0	153.277	0	7.88986	1	719.076	0
77	0	NA	0	0	18.81	113.772	1	52.3457	0	64	0	224.411	0	942.272	0	719.076	1	19.9733	0	719.076	1	148.056	1	177.294	0	382.681	1	242.191	0	42.5179	1	533.742	0
78	0	NA	2	0	4.06	205.074	1	72.5046	0	93.7015	1	16.5642	0	51.9842	0	380.038	1	34.0598	1	159.786	0	202.251	1	254.232	1	91.1392	0	146.018	0	13.2691	1	5955.47	1
79	0	0	2	0	4.75	75.5835	1	76.6386	0	84.4485	0	152.219	0	580.037	0	369.646	1	22.9433	1	347.291	0	98.36	1	106.891	0	202.251	0	209.383	0	11.7942	1	162.017	0
80	0	0	1	1	0.77	83.8652	1	95.6704	0	66.257	0	232.325	0	2304.12	1	369.646	1	27.2843	1	367.093	1	182.278	1	136.239	0	242.191	1	238.856	0	11.7942	1	552.565	0
81	1	0	2	0	3.56	116.97	1	62.2499	0	81.0084	0	10.1965	0	199.466	0	233.941	0	13.1775	0	261.379	0	58.0812	0	158.683	0	200.854	0	182.278	0	9.91766	1	837.532	0
82	0	NA	1	1	1.97	54.1917	0	35.0174	0	65.7993	0	167.73	0	75.0614	0	75.5835	0	19.6983	0	149.086	0	11.6318	0	95.0095	0	249	1	209.383	0	24.59	1	648.067	0
83	0	1	1	1	1.22	64.8934	0	41.9326	0	69.0706	0	410.148	1	176.069	0	222.861	0	20.6776	1	172.446	0	34.0598	0	261.379	1	319.573	1	75.0614	0	9.71356	1	1209.34	1
84	0	0	0	0	11.01	112.206	1	98.36	0	43.4113	0	243.875	0	112.206	0	178.527	0	11.1579	0	111.43	0	221.322	1	192.672	0	127.116	0	242.191	0	9.18959	1	1296.13	1
85	0	1	1	1	3.72	78.249	1	94.3532	0	60.5477	0	98.36	0	477.713	0	335.461	0	14.5203	0	458.253	1	18.6357	0	99.0442	0	170.072	0	89.2636	0	9.98664	1	352.139	0
86	NA	0	1	1	0.3	84.4485	1	95.0095	0	64	0	290.018	0	6251.56	1	196.72	0	50.9143	1	219.793	0	136.239	1	121.938	0	272.479	1	196.72	0	31.5594	1	675.588	0
87	0	1	2	0	8.45	143.013	1	56.493	0	85.6274	0	198.088	0	172.446	0	310.834	0	7.6211	0	146.018	0	51.6251	0	127.116	0	225.972	0	354.588	1	6.6807	1	1722.16	1
88	0	0	2	0	9.36	54.9482	0	81.0084	0	79.8932	0	146.018	0	224.411	0	144.007	0	11.4716	0	292.036	0	121.095	1	58.892	0	188.706	0	148.056	0	6.40856	1	86.2229	0
89	0	0	0	0	10.09	60.1295	0	66.7178	0	75.5835	0	174.853	0	249	0	199.466	0	54.9482	1	163.144	0	69.551	0	158.683	0	195.361	0	159.786	0	12.9063	1	388.023	0
90	0	0	2	0	2.32	106.891	1	81.0084	0	83.2859	0	19.5622	0	130.69	0	221.322	0	15.7797	0	187.403	0	212.306	1	183.546	0	150.123	0	142.025	0	29.2426	1	501.463	0
91	0	0	2	0	1.48	82.7106	1	146.018	0	63.5579	0	221.322	0	497.999	0	263.197	0	15.455	0	286.026	0	117.784	1	120.259	0	196.72	0	213.783	0	41.0696	1	471.136	0
92	0	0	1	1	0.74	78.249	1	78.249	0	92.4115	1	181.019	0	166.572	0	138.141	0	8.69388	0	390.722	1	56.8859	0	194.012	1	272.479	1	125.366	0	4.69134	0	792.353	0
93	0	1	1	1	4.53	78.7932	1	227.544	1	62.6829	0	240.518	0	588.134	0	308.687	0	12.3805	0	333.144	0	57.68	0	78.7932	0	240.518	1	159.786	0	27.0958	1	439.586	0
94	0	1	1	1	4.4	112.986	1	177.294	1	88.0347	1	192.672	0	199.466	0	131.599	0	18.0009	0	157.586	0	16.4498	0	127.116	0	362.039	1	284.05	1	37.014	1	424.612	0
95	0	0	2	0	1.88	93.0542	1	78.7932	0	88.0347	1	272.479	0	200.854	0	165.421	0	8.57419	0	243.875	0	35.0174	0	137.187	0	245.572	1	229.126	0	7.67411	1	1305.15	1
96	0	1	2	0	4.57	116.97	1	33.8246	0	45.8866	0	144.007	0	85.6274	0	229.126	0	13.8326	0	155.417	0	17.1484	0	131.599	0	140.07	0	140.07	0	21.259	1	1060.11	0
97	0	0	2	0	4.23	65.3448	0	100.427	0	74.028	0	194.012	0	170.072	0	257.781	0	7.51618	0	215.269	0	76.1093	0	138.141	0	207.937	0	119.428	0	9.71356	1	744.434	0
98	NA	1	1	1	4.03	404.501	1	165.421	1	79.3413	0	270.597	0	3717.2	1	639.145	1	10.4831	0	326.288	0	564.175	1	362.039	1	213.783	0	202.251	0	49.18	1	2256.7	1
99	0	1	1	1	2.88	70.5219	1	30.91	0	59.3016	0	218.275	0	55.7152	0	187.403	0	9.91766	0	136.239	0	88.647	1	128.89	0	190.019	0	195.361	0	6.58873	1	1858.6	1
100	0	NA	2	0	9.69	57.2816	0	94.3532	0	51.6251	0	15.8895	0	929.3	0	162.017	0	19.5622	0	333.144	0	164.279	1	89.8845	0	101.125	0	46.8507	0	7.31065	1	504.951	0
101	0	NA	1	1	2.01	43.1115	0	83.8652	0	46.5271	0	194.012	0	1002.93	1	317.365	0	11.9588	0	364.557	1	138.141	1	198.088	1	296.112	1	119.428	0	35.7532	1	526.394	0
102	0	0	0	0	10.35	52.3457	0	38.3193	0	50.9143	0	177.294	0	103.25	0	134.364	0	15.3482	0	142.025	0	20.8215	0	76.6386	0	128	0	162.017	0	38.8542	1	249	0
103	0	NA	2	1	7.7	79.3413	1	73.5167	0	62.6829	0	58.892	0	113.772	0	129.787	0	13.8326	0	202.251	0	31.5594	0	99.0442	0	157.586	0	166.572	0	52.7098	1	136.239	0
104	0	NA	1	1	3.91	88.0347	1	50.9143	0	62.6829	0	56.1028	0	245.572	0	274.374	0	10.4107	0	261.379	0	17.1484	0	152.219	0	123.64	0	173.645	0	45.5696	1	1488.87	1
105	0	0	2	0	8.06	126.238	1	69.0706	0	82.7106	0	202.251	0	42.5179	0	222.861	0	15.8895	0	163.144	0	81.0084	0	101.829	0	140.07	0	308.687	1	8.11168	1	729.114	0
106	0	1	1	1	0.71	118.603	1	113.772	0	32.8996	0	232.325	0	1992	1	744.434	1	57.2816	1	127.116	0	497.999	1	183.546	0	157.586	0	219.793	0	10.9283	1	110.661	0
107	1	NA	0	0	10.83	58.4852	0	101.829	0	36.2523	0	171.255	0	207.937	0	294.067	0	15.7797	0	310.834	0	45.8866	0	78.7932	0	181.019	0	112.986	0	2.90795	0	259.574	0
108	0	NA	1	1	0.42	78.249	1	47.1766	0	57.68	0	58.0812	0	155.417	0	173.645	0	41.9326	1	265.028	0	15.8895	0	85.0359	0	157.586	0	202.251	0	21.259	1	141.044	0
109	0	NA	0	0	13.04	85.6274	1	160.898	0	86.8227	0	30.91	0	179.769	0	205.074	0	14.6213	0	184.823	0	23.4254	0	90.5097	0	106.891	0	199.466	0	4.89056	0	296.112	0
110	0	NA	2	1	9.26	194.012	1	69.0706	0	101.829	1	168.897	0	319.573	0	215.269	0	16.1113	0	232.325	0	118.603	1	118.603	0	53.4456	0	218.275	0	8.51496	1	216.767	0
111	0	NA	0	1	13.64	107.635	1	252.476	1	45.8866	0	89.8845	0	151.167	0	198.088	0	12.3805	0	191.341	0	22.9433	0	57.68	0	143.013	0	47.8352	0	50.9143	1	132.514	0
112	1	0	1	1	1	128	1	171.255	1	45.5696	0	317.365	1	448.822	0	229.126	0	54.9482	1	163.144	0	120.259	1	139.102	0	306.555	1	229.126	0	26.7228	1	1992	1
113	0	1	2	0	1.42	90.5097	1	67.6492	0	85.6274	0	232.325	0	3640.7	1	362.039	1	17.1484	0	630.346	1	107.635	1	209.383	1	369.646	1	247.28	0	53.4456	1	675.588	0
114	0	NA	1	1	2.01	83.8652	1	84.4485	0	77.1717	0	178.527	0	203.657	0	263.197	0	26.9087	1	306.555	0	74.5429	0	129.787	0	81.0084	0	115.36	0	9.71356	1	537.455	0
115	0	0	1	1	0.71	65.7993	0	129.787	0	49.18	0	174.853	0	159.786	0	276.282	0	16.2234	0	448.822	1	95.0095	1	117.784	0	191.341	0	131.599	0	37.2715	1	2134.97	1
116	0	1	2	0	7.17	101.829	1	140.07	0	33.1285	0	242.191	0	719.076	0	222.861	0	9.00047	0	608.874	1	106.891	1	207.937	1	263.197	1	184.823	0	7.88986	1	1541.37	1
117	1	0	0	0	14.18	64.8934	0	64.8934	0	49.5221	0	212.306	0	119.428	0	455.087	1	12.2101	0	181.019	0	207.937	1	131.599	0	72.5046	0	47.8352	0	42.5179	1	1038.29	0
118	1	1	2	0	9.91	42.2243	0	19.8353	0	65.7993	0	132.514	0	989.119	1	156.498	0	21.1121	1	127.116	0	165.421	1	70.0348	0	118.603	0	222.861	0	5.20537	0	1992	1
119	0	0	2	0	2.98	225.972	1	74.5429	0	58.892	0	168.897	0	5330.3	1	685.019	1	8.28212	0	625.992	1	1573.76	1	183.546	0	177.294	0	176.069	0	22.7848	1	319.573	0
120	0	0	2	0	3.66	90.5097	1	200.854	1	70.5219	0	225.972	0	227.544	0	433.534	1	20.1122	0	156.498	0	52.3457	0	184.823	0	190.019	0	202.251	0	10.3388	1	3147.52	1
121	0	NA	0	0	11.51	137.187	1	103.25	0	105.42	1	250.732	0	290.018	0	501.463	1	12.4666	0	205.074	0	14.42	0	136.239	0	229.126	0	190.019	0	64	1	75.0614	0
122	0	1	2	0	4.11	63.5579	0	107.635	0	69.551	0	163.144	0	263.197	0	243.875	0	10.1261	0	282.088	0	78.7932	0	190.019	0	265.028	1	129.787	0	4.40762	0	427.565	0
123	0	1	2	1	5.65	112.986	1	225.972	1	62.6829	0	121.938	0	114.563	0	202.251	0	54.5686	1	150.123	0	59.3016	0	59.7141	0	149.086	0	218.275	0	4.19887	0	643.591	0
124	1	0	0	0	11.95	67.6492	0	68.5935	0	85.6274	0	101.125	0	139.102	0	324.034	0	75.5835	1	240.518	0	9.31787	0	182.278	0	47.8352	0	209.383	0	31.3414	1	831.746	0
125	0	0	0	0	15.92	48.8403	0	144.007	0	63.5579	0	222.861	0	380.038	0	257.781	0	53.8174	1	266.871	0	10.7779	0	122.786	0	225.972	0	116.97	0	30.0647	1	212.306	0
126	0	1	0	0	12.49	88.647	1	59.3016	0	62.2499	0	141.044	0	484.382	0	284.05	0	42.8137	1	367.093	1	36.2523	0	140.07	0	158.683	0	127.116	0	32.6724	1	131.599	0
127	0	0	0	0	12.24	97.0059	1	55.3304	0	46.8507	0	254.232	0	121.095	0	240.518	0	12.8171	0	146.018	0	78.249	0	126.238	0	166.572	0	135.298	0	22.4711	1	897.644	0
128	1	1	1	1	0.55	42.8137	0	135.298	0	63.5579	0	242.191	0	515.561	0	418.766	1	12.1257	0	178.527	0	207.937	1	123.64	0	183.546	0	155.417	0	5.6962	1	149.086	0
129	1	0	2	0	2.54	93.0542	1	67.1819	0	73.5167	0	369.646	1	354.588	0	744.434	1	35.7532	1	213.783	0	639.145	1	158.683	0	242.191	1	160.898	0	12.996	1	885.286	0
130	0	0	2	0	4.48	57.68	0	38.5859	0	48.8403	0	113.772	0	89.8845	0	181.019	0	19.8353	0	87.4266	0	225.972	1	159.786	0	157.586	0	187.403	0	3.89062	0	704.277	0
131	NA	1	1	1	0.88	67.6492	0	104.691	0	42.8137	0	75.0614	0	278.204	0	230.72	0	44.0173	1	210.839	0	111.43	1	129.787	0	202.251	0	160.898	0	62.6829	1	410.148	0
132	0	NA	2	0	4.56	84.4485	1	60.9688	0	93.7015	1	232.325	0	709.176	0	349.706	0	4	0	333.144	0	139.102	1	183.546	0	288.015	1	131.599	0	47.1766	1	1243.34	1
133	0	0	0	0	13.39	154.343	1	121.938	0	83.2859	0	112.206	0	202.251	0	436.549	1	42.8137	1	142.025	0	75.0614	0	150.123	0	157.586	0	181.019	0	29.8571	1	508.463	0
134	0	1	0	1	12.92	88.647	1	63.1189	0	73.0089	0	172.446	0	222.861	0	302.334	0	37.014	1	415.873	1	78.249	0	191.341	0	210.839	0	171.255	0	7.88986	1	1038.29	0
135	0	1	1	1	1.8	103.968	1	55.7152	0	97.0059	1	284.05	0	337.794	0	439.586	1	44.0173	1	380.038	1	99.7331	1	337.794	1	321.795	1	202.251	0	6.9163	1	1478.58	1
136	0	0	0	0	12.52	101.125	1	140.07	0	61.8199	0	199.466	0	372.217	0	274.374	0	15.6707	0	315.173	0	73.5167	0	174.853	0	168.897	0	44.9422	0	12.996	1	749.612	0
137	0	1	1	1	4.08	70.0348	1	73.0089	0	58.4852	0	247.28	0	300.246	0	259.574	0	11.7942	0	266.871	0	44.6318	0	152.219	0	207.937	0	202.251	0	5.81589	1	675.588	0
138	0	0	0	0	12.5	63.1189	0	55.3304	0	71.0124	0	152.219	0	153.277	0	249	0	48.5029	1	319.573	0	45.2548	0	99.0442	0	153.277	0	112.986	0	11.3924	1	172.446	0
139	0	0	0	0	13.81	73.5167	1	40.7859	0	62.6829	0	108.383	0	451.944	0	319.573	0	14.723	0	458.253	1	59.7141	0	151.167	0	194.012	0	294.067	1	11.3924	1	105.42	0
140	0	0	2	1	9.96	96.3358	1	157.586	0	58.4852	0	227.544	0	119.428	0	227.544	0	10.4831	0	140.07	0	6.19026	0	149.086	0	91.1392	0	154.343	0	8.51496	1	306.555	0
141	0	0	2	1	8.39	107.635	1	146.018	0	49.8665	0	304.437	1	430.539	0	354.588	1	21.4068	1	666.287	1	448.822	1	165.421	0	97.0059	0	190.019	0	30.2738	1	526.394	0
142	0	0	1	1	3.19	70.0348	1	42.8137	0	93.7015	1	209.383	0	670.921	0	380.038	1	45.5696	1	380.038	1	20.393	0	105.42	0	292.036	1	148.056	0	28.6408	1	111.43	0
143	0	0	2	1	7.22	75.5835	1	99.7331	0	23.2636	0	105.42	0	975.501	1	173.645	0	10.1965	0	315.173	0	96.3358	1	62.2499	0	247.28	1	172.446	0	23.9176	1	130.69	0
144	0	1	0	1	10.77	96.3358	1	66.7178	0	48.1679	0	182.278	0	739.292	0	306.555	0	10.7779	0	254.232	0	47.5048	0	82.7106	0	181.019	0	173.645	0	7.6211	1	621.668	0
145	0	0	0	0	14.25	68.1197	0	139.102	0	37.7918	0	179.769	0	2076.59	1	352.139	0	10.7034	0	903.888	1	70.5219	0	124.5	0	221.322	0	94.3532	0	12.2101	1	209.383	0
146	NA	0	0	1	10.72	221.322	1	74.028	0	96.3358	1	257.781	0	192.672	0	270.597	0	7.51618	0	328.557	0	56.493	0	144.007	0	219.793	0	106.891	0	15.8895	1	352.139	0
147	0	1	2	1	6.41	57.68	0	48.8403	0	67.6492	0	152.219	0	210.839	0	276.282	0	19.8353	0	613.109	1	73.5167	0	168.897	0	179.769	0	152.219	0	38.8542	1	265.028	0
148	0	1	2	1	7.78	134.364	1	38.5859	0	91.7731	1	233.941	0	191.341	0	298.172	0	15.7797	0	278.204	0	38.5859	0	141.044	0	84.4485	0	224.411	0	7.51618	1	1269.46	1
149	0	1	1	1	3.15	100.427	1	86.2229	0	56.1028	0	128.89	0	167.73	0	202.251	0	38.8542	1	421.679	1	112.206	1	92.4115	0	152.219	0	118.603	0	13.2691	1	286.026	0
150	0	0	0	0	15.07	67.6492	0	85.6274	0	85.0359	0	206.5	0	265.028	0	261.379	0	39.3966	1	263.197	0	17.7531	0	155.417	0	200.854	0	196.72	0	15.8895	1	219.793	0
151	0	NA	2	1	7.13	149.086	1	40.5042	0	81.0084	0	17.1484	0	2574.36	1	580.037	1	18.6357	0	424.612	1	621.668	1	210.839	1	170.072	0	342.509	1	19.1597	1	357.054	0
152	0	0	0	1	12.84	121.095	1	43.1115	0	63.5579	0	164.279	0	113.772	0	276.282	0	18.6357	0	166.572	0	34.2968	0	118.603	0	154.343	0	179.769	0	18.7654	1	109.137	0
153	0	0	2	1	8.84	106.153	1	72.0037	0	90.5097	1	110.661	0	186.108	0	349.706	0	18.1261	0	254.232	0	119.428	1	145.009	0	247.28	1	126.238	0	8.81524	1	1541.37	1
154	1	1	0	1	11.92	121.095	1	82.7106	0	91.1392	1	196.72	0	4482.23	1	364.557	1	11.9588	0	608.874	1	328.557	1	119.428	0	276.282	1	192.672	0	20.2521	1	2179.83	1
155	0	0	0	0	15.49	114.563	1	319.573	1	66.7178	0	257.781	0	910.175	0	340.144	0	11.3924	0	404.501	1	176.069	1	146.018	0	210.839	0	147.033	0	8.11168	1	410.148	0
156	0	0	2	1	5.14	100.427	1	48.1679	0	83.2859	0	164.279	0	240.518	0	210.839	0	56.493	1	190.019	0	54.5686	0	144.007	0	89.2636	0	176.069	0	10.4831	1	685.019	0
157	0	0	0	0	15.08	58.4852	0	75.0614	0	62.6829	0	284.05	0	252.476	0	292.036	0	17.6305	0	410.148	1	81.0084	0	75.5835	0	200.854	0	122.786	0	33.8246	1	464.65	0
158	0	1	1	1	3.03	97.0059	1	192.672	1	28.84	0	630.346	1	2164.77	1	455.087	1	12.1257	0	377.413	1	165.421	1	324.034	1	219.793	0	121.938	0	3.70635	0	1296.13	1
159	0	1	0	1	11.37	142.025	1	54.9482	0	99.7331	1	195.361	0	1978.24	1	219.793	0	21.259	1	270.597	0	173.645	1	92.4115	0	272.479	1	266.871	0	36.5044	1	160.898	0
160	1	0	0	0	12.03	139.102	1	91.7731	0	44.9422	0	219.793	0	123.64	0	152.219	0	11.9588	0	156.498	0	25.4572	0	93.0542	0	73.5167	0	163.144	0	5.20537	0	879.171	0
161	0	0	2	0	9.63	78.7932	1	75.5835	0	50.5626	0	39.6706	0	657.114	0	221.322	0	104.691	1	171.255	0	72.5046	0	152.219	0	249	1	165.421	0	5.20537	0	364.557	0
162	0	NA	2	0	5.2	67.6492	0	43.4113	0	79.3413	0	29.8571	0	212.306	0	257.781	0	11.8762	0	158.683	0	50.2134	0	118.603	0	149.086	0	123.64	0	17.1484	1	385.343	0
163	0	0	2	0	7.38	92.4115	1	117.784	0	46.5271	0	152.219	0	162.017	0	282.088	0	10.1965	0	257.781	0	15.2422	0	109.896	0	80.4489	0	137.187	0	7.88986	1	54.9482	0
164	0	0	2	0	7.36	91.7731	1	36.2523	0	99.0442	1	56.1028	0	79.8932	0	156.498	0	13.8326	0	168.897	0	221.322	1	224.411	1	154.343	0	153.277	0	7.31065	1	312.996	0
165	0	1	1	1	3.68	75.0614	1	83.8652	0	40.7859	0	71.0124	0	81.0084	0	103.968	0	12.5533	0	174.853	0	82.7106	0	59.3016	0	151.167	0	213.783	0	6.82108	1	131.599	0
166	0	1	1	1	2.35	121.095	1	71.0124	0	101.829	1	92.4115	0	117.784	0	296.112	0	12.8171	0	103.968	0	10.7779	0	47.8352	0	215.269	0	237.207	0	89.2636	1	657.114	0
167	0	0	1	1	2.35	195.361	1	73.5167	0	75.0614	0	68.5935	0	111.43	0	359.538	1	23.7524	1	59.7141	0	27.2843	0	135.298	0	162.017	0	93.7015	0	5.6962	1	831.746	0
168	0	0	0	0	13.84	138.141	1	159.786	0	58.4852	0	592.224	1	233.941	0	326.288	0	19.5622	0	177.294	0	10.1261	0	210.839	1	205.074	0	229.126	0	5.38893	0	530.056	0
169	0	1	1	1	0.73	91.7731	1	116.162	0	79.8932	0	172.446	0	312.996	0	512	1	90.5097	1	292.036	0	12.996	0	115.36	0	160.898	0	252.476	0	11.7942	1	1871.53	1
170	1	0	2	0	2.57	73.5167	1	135.298	0	65.3448	0	186.108	0	192.672	0	235.568	0	13.737	0	330.842	0	109.137	1	81.5719	0	212.306	0	152.219	0	56.8859	1	666.287	0
171	0	1	0	0	11.61	86.8227	1	213.783	1	64	0	209.383	0	186.108	0	240.518	0	17.3878	0	105.42	0	17.7531	0	128	0	186.108	0	174.853	0	41.0696	1	873.098	0
172	0	1	2	1	9.95	59.3016	0	54.5686	0	74.5429	0	300.246	1	424.612	0	312.996	0	48.8403	1	304.437	0	41.6429	0	136.239	0	272.479	1	145.009	0	10.3388	1	504.951	0
173	0	NA	0	1	10.84	72.5046	1	101.829	0	66.257	0	455.087	1	176.069	0	206.5	0	20.8215	1	159.786	0	22.1618	0	85.0359	0	156.498	0	210.839	0	9.91766	1	330.842	0
174	0	1	0	1	11.05	99.7331	1	73.0089	0	90.5097	1	92.4115	0	179.769	0	128	0	11.7942	0	139.102	0	106.891	1	74.5429	0	213.783	0	136.239	0	10.6295	1	497.999	0
175	0	0	0	1	10.15	99.0442	1	120.259	0	112.986	1	337.794	1	206.5	0	604.668	1	13.9288	0	177.294	0	98.36	1	109.137	0	268.727	1	254.232	0	27.6652	1	178.527	0
176	0	1	0	1	10.8	99.7331	1	69.551	0	71.5064	0	93.0542	0	1144.1	1	306.555	0	22.7848	1	501.463	1	88.0347	0	126.238	0	191.341	0	188.706	0	8.87656	1	290.018	0
177	0	1	1	1	3.87	207.937	1	112.986	0	87.4266	1	119.428	0	995.999	1	202.251	0	16.4498	0	367.093	1	572.051	1	112.206	0	148.056	0	237.207	0	18.2522	1	294.067	0
178	0	1	1	1	4.34	128	1	33.8246	0	111.43	1	36.0019	0	170.072	0	298.172	0	39.9466	1	230.72	0	70.5219	0	121.095	0	164.279	0	224.411	0	18.7654	1	136.239	0
179	0	0	2	0	3.29	64.8934	0	174.853	1	74.028	0	171.255	0	533.742	0	302.334	0	11.9588	0	276.282	0	227.544	1	103.968	0	155.417	0	335.461	1	26.7228	1	592.224	0
180	0	1	1	1	1.32	103.25	1	83.2859	0	95.0095	1	136.239	0	218.275	0	240.518	0	16.6795	0	196.72	0	106.891	1	127.116	0	284.05	1	144.007	0	18.1261	1	290.018	0

## Sheet: Fig. 7c
Statistical source data relevant to Fig. 7c
LY6H			LOX			TDO2			REM1
Number of cells (/mm2)			Number of cells (/mm2)			Number of cells (/mm2)			Positive area (%)
MFLN	FL		MFLN	FL		MFLN	FL		MFLN	FL
8	8		8	65		8	21		0.085	3.663
8	71		1	4		6	30		0.275	1.81
5	18		1	14		5	29		0.776	4.4
23	27		4	13		3	20		1.065	2.581
18	31		5	6					2.14
8	19			8					2.421
1	9			14
9				17
				15
