# Supplementary material for: A single-cell atlas of non-haematopoietic cells in human lymph nodes and lymphoma reveals a landscape of stromal remodelling
Source: Nat Cell Biol. 2022 Mar 24;24(4):565–78. doi: 10.1038/s41556-022-00866-3 (PMC9033586; doi:10.1038/s41556-022-00866-3)
Supplement: Source Data Extended Data Fig. 7 — Statistical source data. [file 41556_2022_866_MOESM9_ESM.xlsx]

## Sheet: Extended Data Fig. 7e
Statistical source data relevant to Extended Data Fig. 7e
Number of LECs (/mm2)
MFLN	FL
84	27
216	29
164	38
116	29
169

## Sheet: Extended Data Fig. 7g
Statistical source data relevant to Extended Data Fig. 7g
Proportion of CD74+ LECs/ all LECs (%)
MFLN	FL
17.4359	55.2632
6.04396	35.7143
9.18367	23.3333
9.29368	19.7674
