# Supplementary material for: A single-cell atlas of non-haematopoietic cells in human lymph nodes and lymphoma reveals a landscape of stromal remodelling
Source: Nat Cell Biol. 2022 Mar 24;24(4):565–78. doi: 10.1038/s41556-022-00866-3 (PMC9033586; doi:10.1038/s41556-022-00866-3)
Supplement: Source Data Extended Data Fig. 8 — Statistical source data. [file 41556_2022_866_MOESM10_ESM.xlsx]

## Sheet: Extended Data Fig. 8f
Statistical source data relevant to Extended Data Fig. 8f
CD27 MFI
	CD19+CD10-	CD19+CD10+
FL 11	779	3808
FL 12	1881	6438
FL 13	2140	4475
FL 14	2031	5678
FL 15	647	4129
FL 16	731	1253
FL 17	2728	1739
FL 18	942	945
