# Supplementary material for: A single-cell atlas of non-haematopoietic cells in human lymph nodes and lymphoma reveals a landscape of stromal remodelling
Source: Nat Cell Biol. 2022 Mar 24;24(4):565–78. doi: 10.1038/s41556-022-00866-3 (PMC9033586; doi:10.1038/s41556-022-00866-3)
Supplement: Source Data Extended Data Fig. 9 — Statistical source data. [file 41556_2022_866_MOESM11_ESM.xlsx]

## Sheet: Extended Data Fig. 9d
Statistical source data relevant to Extended Data Fig. 9d
		Group (n)
Factor	Expression	Favorable	Unfavorable
n		51	50
ABCC9 (%)	Low	7 (13.7)	2 ( 4.0)
	High	44 (86.3)	48 (96.0)
CHI3L1 (%)	Low	47 (92.2)	35 (70.0)
	High	4 ( 7.8)	15 (30.0)
CHRDL1 (%)	Low	42 (82.4)	34 (68.0)
	High	9 (17.6)	16 (32.0)
EGFL6 (%)	Low	13 (25.5)	8 (16.0)
	High	38 (74.5)	42 (84.0)
FABP4 (%)	Low	47 (92.2)	39 (78.0)
	High	4 ( 7.8)	11 (22.0)
GJA4 (%)	Low	47 (92.2)	41 (82.0)
	High	4 ( 7.8)	9 (18.0)
LOX (%)	Low	34 (66.7)	21 (42.0)
	High	17 (33.3)	29 (58.0)
LY6H (%)	Low	44 (86.3)	34 (68.0)
	High	7 (13.7)	16 (32.0)
PIEZO2 (%)	Low	50 (98.0)	42 (84.0)
	High	1 ( 2.0)	8 (16.0)
PTGIS (%)	Low	38 (74.5)	26 (52.0)
	High	13 (25.5)	24 (48.0)
PXDN (%)	Low	43 (84.3)	35 (70.0)
	High	8 (15.7)	15 (30.0)
REM1 (%)	Low	42 (82.4)	29 (58.0)
	High	9 (17.6)	21 (42.0)
SELE (%)	Low	47 (92.2)	40 (80.0)
	High	4 ( 7.8)	10 (20.0)
TDO2 (%)	Low	49 (96.1)	39 (78.0)
	High	2 ( 3.9)	11 (22.0)

## Sheet: Extended Data Fig. 9e
Statistical source data relevant to Extended Data Fig. 9e
No	Dead	OS_YEARS	PTGIS	PTGIS (Dichotomized)	PIEZO2	PIEZO2 (Dichotomized)	CHI3L1	CHI3L1 (Dichotomized)
1	1	7.68	128	1	372.217	1	424.612	0
2	1	4.52	49.5221	0	222.861	0	515.561	0
3	1	4.52	83.8652	0	170.072	0	206.5	0
4	1	3.22	9.00047	0	207.937	0	3666.02	1
5	0	7.06	51.6251	0	140.07	0	105.42	0
6	0	4.95	13.0864	0	144.007	0	427.565	0
7	0	6.05	51.6251	0	186.108	0	604.668	0
8	0	6.61	92.4115	1	203.657	0	173.645	0
9	0	10.01	699.413	1	232.325	0	552.565	0
10	0	8.84	96.3358	1	224.411	0	522.758	0
11	1	1.98	106.891	1	298.172	1	95.0095	0
12	0	8.19	17.2677	0	140.07	0	4544.8	1
13	0	5.3	16.5642	0	233.941	0	526.394	0
14	0	10.72	38.0546	0	102.537	0	398.932	0
15	0	10.2	29.446	0	186.108	0	90.5097	0
16	1	8.79	114.563	1	340.144	1	254.232	0
17	1	5.34	407.315	1	151.167	0	1710.26	1
18	0	7.65	17.1484	0	270.597	0	617.374	0
19	1	13.2	165.421	1	106.891	0	1458.23	1
20	1	8.42	337.794	1	245.572	0	630.346	0
21	0	7.94	259.574	1	242.191	0	809.002	0
22	1	5.01	73.5167	0	166.572	0	617.374	0
23	1	11.56	19.9733	0	200.854	0	347.291	0
24	1	6.93	114.563	1	257.781	0	916.506	0
25	1	7.02	39.9466	0	284.05	1	141.044	0
26	1	1.34	142.025	1	413.001	1	464.65	0
27	0	6.21	60.9688	0	215.269	0	704.277	0
28	1	2.4	147.033	1	237.207	0	382.681	0
29	0	3.59	18.1261	0	270.597	0	319.573	0
30	0	3.85	174.853	1	319.573	1	398.932	0
31	0	5.72	144.007	1	205.074	0	512	0
32	0	4.26	15.3482	0	181.019	0	94.3532	0
33	0	7.32	18.3792	0	165.421	0	512	0
34	0	5.22	52.3457	0	207.937	0	471.136	0
35	1	5.41	46.5271	0	199.466	0	467.882	0
36	0	3.66	393.44	1	210.839	0	349.706	0
37	1	0.65	112.986	1	276.282	1	714.109	0
38	0	16.72	173.645	1	157.586	0	995.999	0
39	0	15.07	60.1295	0	207.937	0	245.572	0
40	1	2.75	184.823	1	230.72	0	1488.87	1
41	1	4.08	230.72	1	304.437	1	724.077	0
42	1	0.59	643.591	1	354.588	1	1144.1	1
43	1	12.47	91.1392	1	89.8845	0	1052.79	0
44	1	2.29	133.436	1	162.017	0	1332.57	1
45	0	16.29	23.7524	0	162.017	0	1089.92	0
46	1	8.22	89.2636	1	310.834	1	430.539	0
47	0	19.3	83.8652	0	274.374	0	382.681	0
48	1	9.52	809.002	1	230.72	0	910.175	0
49	1	15.26	85.0359	0	192.672	0	564.175	0
50	1	15.73	53.4456	0	176.069	0	224.411	0
51	0	0.01	922.88	1	172.446	0	634.73	0
52	0	3.11	8.22491	0	139.102	0	544.958	0
53	1	0.49	118.603	1	184.823	0	675.588	0
54	0	3.15	12.4666	0	139.102	0	588.134	0
55	0	11.22	40.2244	0	190.019	0	897.644	0
56	0	11.19	100.427	1	205.074	0	54.9482	0
57	0	8.03	643.591	1	344.892	1	572.051	0
58	1	2.8	9.38268	0	181.019	0	776.047	0
59	0	6.17	151.167	1	263.197	0	831.746	0
60	1	5.17	171.255	1	190.019	0	158.683	0
61	1	3.98	18.6357	0	162.017	0	7.31065	0
62	1	4.22	50.9143	0	179.769	0	897.644	0
63	0	8.12	18.8959	0	266.871	0	600.491	0
64	0	9.7	109.896	1	218.275	0	207.937	0
65	1	2.05	12.2101	0	326.288	1	5367.37	1
66	0	10.15	7.21	0	195.361	0	2435.5	1
67	1	2.36	33.5909	0	136.239	0	1398.83	1
68	0	7.85	112.206	1	190.019	0	367.093	0
69	1	9.24	75.0614	0	176.069	0	436.549	0
70	1	9.36	28.0514	0	263.197	0	282.088	0
71	0	14.01	82.1393	0	183.546	0	809.002	0
72	0	9.72	88.0347	0	200.854	0	781.445	0
73	1	3.98	16.5642	0	337.794	1	74.5429	0
74	0	11.16	24.761	0	207.937	0	512	0
75	1	6.47	8	0	142.025	0	32.2226	0
76	1	0.82	76.6386	0	153.277	0	719.076	0
77	0	18.81	148.056	1	242.191	0	533.742	0
78	0	4.06	202.251	1	146.018	0	5955.47	1
79	0	4.75	98.36	1	209.383	0	162.017	0
80	1	0.77	182.278	1	238.856	0	552.565	0
81	0	3.56	58.0812	0	182.278	0	837.532	0
82	1	1.97	11.6318	0	209.383	0	648.067	0
83	1	1.22	34.0598	0	75.0614	0	1209.34	1
84	0	11.01	221.322	1	242.191	0	1296.13	1
85	1	3.72	18.6357	0	89.2636	0	352.139	0
86	1	0.3	136.239	1	196.72	0	675.588	0
87	0	8.45	51.6251	0	354.588	1	1722.16	1
88	0	9.36	121.095	1	148.056	0	86.2229	0
89	0	10.09	69.551	0	159.786	0	388.023	0
90	0	2.32	212.306	1	142.025	0	501.463	0
91	0	1.48	117.784	1	213.783	0	471.136	0
92	1	0.74	56.8859	0	125.366	0	792.353	0
93	1	4.53	57.68	0	159.786	0	439.586	0
94	1	4.4	16.4498	0	284.05	1	424.612	0
95	0	1.88	35.0174	0	229.126	0	1305.15	1
96	0	4.57	17.1484	0	140.07	0	1060.11	0
97	0	4.23	76.1093	0	119.428	0	744.434	0
98	1	4.03	564.175	1	202.251	0	2256.7	1
99	1	2.88	88.647	1	195.361	0	1858.6	1
100	0	9.69	164.279	1	46.8507	0	504.951	0
101	1	2.01	138.141	1	119.428	0	526.394	0
102	0	10.35	20.8215	0	162.017	0	249	0
103	1	7.7	31.5594	0	166.572	0	136.239	0
104	1	3.91	17.1484	0	173.645	0	1488.87	1
105	0	8.06	81.0084	0	308.687	1	729.114	0
106	1	0.71	497.999	1	219.793	0	110.661	0
107	0	10.83	45.8866	0	112.986	0	259.574	0
108	1	0.42	15.8895	0	202.251	0	141.044	0
109	0	13.04	23.4254	0	199.466	0	296.112	0
110	1	9.26	118.603	1	218.275	0	216.767	0
111	1	13.64	22.9433	0	47.8352	0	132.514	0
112	1	1	120.259	1	229.126	0	1992	1
113	0	1.42	107.635	1	247.28	0	675.588	0
114	1	2.01	74.5429	0	115.36	0	537.455	0
115	1	0.71	95.0095	1	131.599	0	2134.97	1
116	0	7.17	106.891	1	184.823	0	1541.37	1
117	0	14.18	207.937	1	47.8352	0	1038.29	0
118	0	9.91	165.421	1	222.861	0	1992	1
119	0	2.98	1573.76	1	176.069	0	319.573	0
120	0	3.66	52.3457	0	202.251	0	3147.52	1
121	0	11.51	14.42	0	190.019	0	75.0614	0
122	0	4.11	78.7932	0	129.787	0	427.565	0
123	1	5.65	59.3016	0	218.275	0	643.591	0
124	0	11.95	9.31787	0	209.383	0	831.746	0
125	0	15.92	10.7779	0	116.97	0	212.306	0
126	0	12.49	36.2523	0	127.116	0	131.599	0
127	0	12.24	78.249	0	135.298	0	897.644	0
128	1	0.55	207.937	1	155.417	0	149.086	0
129	0	2.54	639.145	1	160.898	0	885.286	0
130	0	4.48	225.972	1	187.403	0	704.277	0
131	1	0.88	111.43	1	160.898	0	410.148	0
132	0	4.56	139.102	1	131.599	0	1243.34	1
133	0	13.39	75.0614	0	181.019	0	508.463	0
134	1	12.92	78.249	0	171.255	0	1038.29	0
135	1	1.8	99.7331	1	202.251	0	1478.58	1
136	0	12.52	73.5167	0	44.9422	0	749.612	0
137	1	4.08	44.6318	0	202.251	0	675.588	0
138	0	12.5	45.2548	0	112.986	0	172.446	0
139	0	13.81	59.7141	0	294.067	1	105.42	0
140	1	9.96	6.19026	0	154.343	0	306.555	0
141	1	8.39	448.822	1	190.019	0	526.394	0
142	1	3.19	20.393	0	148.056	0	111.43	0
143	1	7.22	96.3358	1	172.446	0	130.69	0
144	1	10.77	47.5048	0	173.645	0	621.668	0
145	0	14.25	70.5219	0	94.3532	0	209.383	0
146	1	10.72	56.493	0	106.891	0	352.139	0
147	1	6.41	73.5167	0	152.219	0	265.028	0
148	1	7.78	38.5859	0	224.411	0	1269.46	1
149	1	3.15	112.206	1	118.603	0	286.026	0
150	0	15.07	17.7531	0	196.72	0	219.793	0
151	1	7.13	621.668	1	342.509	1	357.054	0
152	1	12.84	34.2968	0	179.769	0	109.137	0
153	1	8.84	119.428	1	126.238	0	1541.37	1
154	1	11.92	328.557	1	192.672	0	2179.83	1
155	0	15.49	176.069	1	147.033	0	410.148	0
156	1	5.14	54.5686	0	176.069	0	685.019	0
157	0	15.08	81.0084	0	122.786	0	464.65	0
158	1	3.03	165.421	1	121.938	0	1296.13	1
159	1	11.37	173.645	1	266.871	0	160.898	0
160	0	12.03	25.4572	0	163.144	0	879.171	0
161	0	9.63	72.5046	0	165.421	0	364.557	0
162	0	5.2	50.2134	0	123.64	0	385.343	0
163	0	7.38	15.2422	0	137.187	0	54.9482	0
164	0	7.36	221.322	1	153.277	0	312.996	0
165	1	3.68	82.7106	0	213.783	0	131.599	0
166	1	2.35	10.7779	0	237.207	0	657.114	0
167	1	2.35	27.2843	0	93.7015	0	831.746	0
168	0	13.84	10.1261	0	229.126	0	530.056	0
169	1	0.73	12.996	0	252.476	0	1871.53	1
170	0	2.57	109.137	1	152.219	0	666.287	0
171	0	11.61	17.7531	0	174.853	0	873.098	0
172	1	9.95	41.6429	0	145.009	0	504.951	0
173	1	10.84	22.1618	0	210.839	0	330.842	0
174	1	11.05	106.891	1	136.239	0	497.999	0
175	1	10.15	98.36	1	254.232	0	178.527	0
176	1	10.8	88.0347	0	188.706	0	290.018	0
177	1	3.87	572.051	1	237.207	0	294.067	0
178	1	4.34	70.5219	0	224.411	0	136.239	0
179	0	3.29	227.544	1	335.461	1	592.224	0
180	1	1.32	106.891	1	144.007	0	290.018	0

## Sheet: Extended Data Fig. 9f
Statistical source data relevant to Extended Data Fig. 9f
No	Dead	OS_YEARS	LY6H	LY6H (Dichotomized)	LOX	LOX (Dichotomized)	TDO2	TDO2 (Dichotomized)	REM1	REM1 (Dichotomized)
1	1	7.68	101.829	1	85.6274	1	186.108	0	263.197	1
2	1	4.52	54.5686	0	13.1775	0	218.275	1	202.251	1
3	1	4.52	38.5859	0	14.6213	0	70.0348	0	132.514	0
4	1	3.22	83.2859	1	19.1597	0	91.1392	0	65.3448	0
5	0	6.05	65.3448	0	10.1965	0	93.7015	0	218.275	1
6	0	6.61	68.1197	0	108.383	1	198.088	0	198.088	1
7	0	8.84	100.427	1	19.4271	0	163.144	0	182.278	1
8	0	10.2	74.028	0	31.3414	0	91.1392	0	178.527	1
9	1	5.34	106.153	1	47.1766	1	184.823	0	126.238	0
10	1	13.2	64	0	22.1618	0	129.787	0	224.411	1
11	1	8.42	78.7932	1	43.7133	0	135.298	0	210.839	1
12	0	7.94	34.5353	0	31.779	0	195.361	0	147.033	0
13	1	2.4	54.1917	0	21.1121	0	89.2636	0	237.207	1
14	0	4.26	95.6704	1	7.31065	0	121.938	0	205.074	1
15	1	0.65	89.8845	1	82.1393	1	354.588	1	256	1
16	1	4.08	69.551	0	35.261	0	101.829	0	263.197	1
17	1	0.59	103.968	1	20.2521	0	242.191	1	274.374	1
18	1	2.29	64.8934	0	50.5626	1	163.144	0	186.108	1
19	1	8.22	100.427	1	11.3924	0	154.343	0	150.123	0
20	1	9.52	76.1093	1	98.36	1	424.612	1	194.012	1
21	1	15.73	67.6492	0	16.4498	0	113.772	0	259.574	1
22	1	0.49	74.5429	1	48.1679	1	44.9422	0	259.574	1
23	0	8.03	119.428	1	17.0299	0	328.557	1	335.461	1
24	1	2.8	99.7331	1	21.8566	0	170.072	0	242.191	1
25	1	4.22	60.5477	0	66.257	1	120.259	0	146.018	0
26	0	8.12	66.7178	0	24.761	0	109.896	0	249	1
27	1	2.05	100.427	1	7.21	0	270.597	1	121.938	0
28	0	10.15	46.5271	0	16.2234	0	148.056	0	125.366	0
29	1	2.36	95.6704	1	65.3448	1	82.1393	0	167.73	1
30	1	9.36	63.1189	0	25.2813	0	118.603	0	172.446	1
31	0	14.01	54.9482	0	15.455	0	97.6806	0	278.204	1
32	1	3.98	67.6492	0	57.68	1	165.421	0	129.787	0
33	0	11.16	58.4852	0	13.737	0	45.2548	0	160.898	1
34	1	6.47	77.7085	1	24.59	0	60.9688	0	99.7331	0
35	1	1.22	69.0706	0	20.6776	0	261.379	1	319.573	1
36	1	3.72	60.5477	0	14.5203	0	99.0442	0	170.072	1
37	0	8.45	85.6274	1	7.6211	0	127.116	0	225.972	1
38	1	4.53	62.6829	0	12.3805	0	78.7932	0	240.518	1
39	0	4.57	45.8866	0	13.8326	0	131.599	0	140.07	0
40	1	2.88	59.3016	0	9.91766	0	128.89	0	190.019	1
41	1	0.71	32.8996	0	57.2816	1	183.546	0	157.586	0
42	0	9.91	65.7993	0	21.1121	0	70.0348	0	118.603	0
43	0	4.11	69.551	0	10.1261	0	190.019	0	265.028	1
44	1	5.65	62.6829	0	54.5686	1	59.7141	0	149.086	0
45	0	12.49	62.2499	0	42.8137	0	140.07	0	158.683	1
46	1	0.55	63.5579	0	12.1257	0	123.64	0	183.546	1
47	1	0.88	42.8137	0	44.0173	1	129.787	0	202.251	1
48	1	12.92	73.0089	0	37.014	0	191.341	0	210.839	1
49	1	1.8	97.0059	1	44.0173	1	337.794	1	321.795	1
50	1	4.08	58.4852	0	11.7942	0	152.219	0	207.937	1
51	1	10.77	48.1679	0	10.7779	0	82.7106	0	181.019	1
52	1	6.41	67.6492	0	19.8353	0	168.897	0	179.769	1
53	1	7.78	91.7731	1	15.7797	0	141.044	0	84.4485	0
54	1	3.15	56.1028	0	38.8542	0	92.4115	0	152.219	0
55	1	11.92	91.1392	1	11.9588	0	119.428	0	276.282	1
56	1	3.03	28.84	0	12.1257	0	324.034	1	219.793	1
57	1	11.37	99.7331	1	21.259	0	92.4115	0	272.479	1
58	1	0.73	79.8932	1	90.5097	1	115.36	0	160.898	1
59	0	11.61	64	0	17.3878	0	128	0	186.108	1
60	1	9.95	74.5429	1	48.8403	1	136.239	0	272.479	1
61	1	11.05	90.5097	1	11.7942	0	74.5429	0	213.783	1
62	1	10.8	71.5064	0	22.7848	0	126.238	0	191.341	1
63	1	4.34	111.43	1	39.9466	0	121.095	0	164.279	1
64	1	1.32	95.0095	1	16.6795	0	127.116	0	284.05	1

## Sheet: Extended Data Fig. 9g
Statistical source data relevant to Extended Data Fig. 9g
No	Dead	OS_YEARS	PECAM1	PECAM1 (Dichotomized)	CDH5	CDH5 (Dichotomized)
1	1	7.68	1833.01	0	380.038	1
2	1	4.52	885.286	0	243.875	1
3	1	4.52	1045.52	0	163.144	1
4	1	3.22	608.874	0	117.784	0
5	0	7.06	2336.28	1	149.086	1
6	0	4.95	1192.69	0	210.839	1
7	0	6.05	2385.37	1	238.856	1
8	0	6.61	1341.84	0	249	1
9	0	10.01	1584.71	0	256	1
10	0	8.84	1746.2	0	257.781	1
11	1	1.98	5184.54	1	157.586	1
12	0	8.19	2134.97	1	118.603	0
13	0	5.3	1136.2	0	157.586	1
14	0	10.72	968.763	0	121.095	0
15	0	10.2	1573.76	0	240.518	1
16	1	8.79	1663.49	0	497.999	1
17	1	5.34	704.277	0	221.322	1
18	0	7.65	2592.27	1	286.026	1
19	1	13.2	1488.87	0	126.238	0
20	1	8.42	1584.71	0	166.572	1
21	0	7.94	1031.12	0	99.0442	0
22	1	5.01	1897.65	0	183.546	1
23	1	11.56	1710.26	0	109.137	0
24	1	6.93	2592.27	1	232.325	1
25	1	7.02	2856.44	1	215.269	1
26	1	1.34	1314.23	0	206.5	1
27	0	6.21	1379.57	0	172.446	1
28	1	2.4	867.067	0	123.64	0
29	0	3.59	1488.87	0	154.343	1
30	0	3.85	1370.04	0	173.645	1
31	0	5.72	1698.45	0	136.239	1
32	0	4.26	1323.37	0	171.255	1
33	0	7.32	1120.56	0	141.044	1
34	0	5.22	749.612	0	77.1717	0
35	1	5.41	1663.49	0	95.6704	0
36	0	3.66	2105.58	1	167.73	1
37	1	0.65	3983.99	1	487.751	1
38	0	16.72	1192.69	0	168.897	1
39	0	15.07	1458.23	0	178.527	1
40	1	2.75	1478.58	0	210.839	1
41	1	4.08	2134.97	1	257.781	1
42	1	0.59	1758.34	0	163.144	1
43	1	12.47	2320.15	1	182.278	1
44	1	2.29	2033.85	1	126.238	0
45	0	16.29	1269.46	0	152.219	1
46	1	8.22	879.171	0	176.069	1
47	0	19.3	2336.28	1	202.251	1
48	1	9.52	1520.15	0	203.657	1
49	1	15.26	2149.82	1	224.411	1
50	1	15.73	739.292	0	99.0442	0
51	0	0.01	1060.11	0	227.544	1
52	0	3.11	2418.67	1	191.341	1
53	1	0.49	1858.6	0	166.572	1
54	0	3.15	2091.03	1	165.421	1
55	0	11.22	1606.83	0	163.144	1
56	0	11.19	1618	0	174.853	1
57	0	8.03	2469.49	1	382.681	1
58	1	2.8	922.88	0	116.97	0
59	0	6.17	3281.18	1	122.786	0
60	1	5.17	4153.18	1	564.175	1
61	1	3.98	1964.57	0	280.139	1
62	1	4.22	1389.16	0	90.5097	0
63	0	8.12	1820.35	0	176.069	1
64	0	9.7	694.581	0	60.9688	0
65	1	2.05	1734.13	0	94.3532	0
66	0	10.15	831.746	0	172.446	1
67	1	2.36	948.826	0	86.2229	0
68	0	7.85	1351.18	0	203.657	1
69	1	9.24	1663.49	0	173.645	1
70	1	9.36	1305.15	0	213.783	1
71	0	14.01	2134.97	1	272.479	1
72	0	9.72	2225.63	1	133.436	0
73	1	3.98	916.506	0	118.603	0
74	0	11.16	2556.58	1	109.137	0
75	1	6.47	1200.98	0	205.074	1
76	1	0.82	1820.35	0	282.088	1
77	0	18.81	4482.23	1	393.44	1
78	0	4.06	760.076	0	116.97	0
79	0	4.75	2538.92	1	243.875	1
80	1	0.77	2486.67	1	270.597	1
81	0	3.56	903.888	0	190.019	1
82	1	1.97	1541.37	0	153.277	1
83	1	1.22	922.88	0	181.019	1
84	0	11.01	694.581	0	104.691	0
85	1	3.72	1884.54	0	324.034	1
86	1	0.3	1243.34	0	166.572	1
87	0	8.45	1418.35	0	290.018	1
88	0	9.36	1234.75	0	101.125	0
89	0	10.09	879.171	0	100.427	0
90	0	2.32	744.434	0	87.4266	0
91	0	1.48	922.88	0	235.568	1
92	1	0.74	1652	0	198.088	1
93	1	4.53	1499.22	0	229.126	1
94	1	4.4	1595.73	0	181.019	1
95	0	1.88	2062.24	1	205.074	1
96	0	4.57	820.296	0	190.019	1
97	0	4.23	1509.65	0	198.088	1
98	1	4.03	4240.45	1	352.139	1
99	1	2.88	885.286	0	128.89	0
100	0	9.69	897.644	0	146.018	1
101	1	2.01	1746.2	0	196.72	1
102	0	10.35	1226.22	0	144.007	1
103	1	7.7	809.002	0	115.36	0
104	1	3.91	1038.29	0	229.126	1
105	0	8.06	1562.89	0	212.306	1
106	1	0.71	2225.63	1	382.681	1
107	0	10.83	2149.82	1	191.341	1
108	1	0.42	1152.06	0	123.64	0
109	0	13.04	1097.5	0	145.009	1
110	1	9.26	1024	0	128.89	0
111	1	13.64	1269.46	0	215.269	1
112	1	1	1458.23	0	85.0359	0
113	0	1.42	3326.99	1	349.706	1
114	1	2.01	1897.65	0	176.069	1
115	1	0.71	2033.85	1	282.088	1
116	0	7.17	2665.15	1	296.112	1
117	0	14.18	1217.75	0	142.025	1
118	0	9.91	588.134	0	145.009	1
119	0	2.98	3795.3	1	364.557	1
120	0	3.66	982.286	0	196.72	1
121	0	11.51	831.746	0	321.795	1
122	0	4.11	1595.73	0	181.019	1
123	1	5.65	809.002	0	179.769	1
124	0	11.95	1478.58	0	144.007	1
125	0	15.92	2320.15	1	238.856	1
126	0	12.49	1002.93	0	290.018	1
127	0	12.24	1438.15	0	212.306	1
128	1	0.55	1937.53	0	99.0442	0
129	0	2.54	3169.41	1	178.527	1
130	0	4.48	617.374	0	74.5429	0
131	1	0.88	1458.23	0	118.603	0
132	0	4.56	2241.11	1	263.197	1
133	0	13.39	2256.7	1	216.767	1
134	1	12.92	2740.08	1	364.557	1
135	1	1.8	2740.08	1	296.112	1
136	0	12.52	1458.23	0	221.322	1
137	1	4.08	1074.91	0	230.72	1
138	0	12.5	2005.85	1	163.144	1
139	0	13.81	2241.11	1	296.112	1
140	1	9.96	1341.84	0	216.767	1
141	1	8.39	2225.63	1	187.403	1
142	1	3.19	1584.71	0	252.476	1
143	1	7.22	1144.1	0	215.269	1
144	1	10.77	1663.49	0	225.972	1
145	0	14.25	2105.58	1	442.643	1
146	1	10.72	1734.13	0	162.017	1
147	1	6.41	2134.97	1	210.839	1
148	1	7.78	1408.55	0	290.018	1
149	1	3.15	1530.73	0	191.341	1
150	0	15.07	2019.8	1	266.871	1
151	1	7.13	2194.99	1	319.573	1
152	1	12.84	1389.16	0	192.672	1
153	1	8.84	1370.04	0	212.306	1
154	1	11.92	2836.7	1	266.871	1
155	0	15.49	2320.15	1	294.067	1
156	1	5.14	1152.06	0	203.657	1
157	0	15.08	3040.3	1	385.343	1
158	1	3.03	1082.39	0	413.001	1
159	1	11.37	1016.93	0	202.251	1
160	0	12.03	897.644	0	101.829	0
161	0	9.63	1595.73	0	135.298	1
162	0	5.2	935.763	0	155.417	1
163	0	7.38	2418.67	1	209.383	1
164	0	7.36	749.612	0	157.586	1
165	1	3.68	879.171	0	76.6386	0
166	1	2.35	826.001	0	105.42	0
167	1	2.35	312.996	0	97.0059	0
168	0	13.84	2076.59	1	288.015	1
169	1	0.73	1937.53	0	257.781	1
170	0	2.57	2288.2	1	229.126	1
171	0	11.61	1937.53	0	256	1
172	1	9.95	2683.69	1	198.088	1
173	1	10.84	2592.27	1	119.428	0
174	1	11.05	1192.69	0	135.298	1
175	1	10.15	2856.44	1	152.219	1
176	1	10.8	1992	0	256	1
177	1	3.87	739.292	0	95.6704	0
178	1	4.34	1478.58	0	159.786	1
179	0	3.29	1640.59	0	179.769	1
180	1	1.32	1478.58	0	133.436	0
