# Supplementary material for: A single-cell atlas of non-haematopoietic cells in human lymph nodes and lymphoma reveals a landscape of stromal remodelling
Source: Nat Cell Biol. 2022 Mar 24;24(4):565–78. doi: 10.1038/s41556-022-00866-3 (PMC9033586; doi:10.1038/s41556-022-00866-3)
Supplement: Source Data Extended Data Fig. 10 — Statistical source data. [file 41556_2022_866_MOESM12_ESM.xlsx]

## Sheet: Extended Data Fig. 10d
Statistical source data relevant to Extended Data Fig. 10d
Major NHC components (%)				BEC (%)				LEC (%)				NESC (%)
	MFLN	FL			MFLN	FL			MFLN	FL			MFLN	FL
BEC	39.7166	64.2328		ABEC	11.2099	8.87424		cLEC	28.3921	34.7358		advSC	4.09698	5.0247
LEC	19.5322	4.50896		caBEC	5.16049	4.30661		bLEC	7.56872	9.78474		SFRP4-SC	8.35038	6.61962
NESC	40.7512	31.2583		aBEC	6.61728	2.69936		fLEC & pfsLEC	13.6061	13.1115		SFRP2-SC	16.43	32.4629
				tBEC	0.944444	2.36967		collectLEC	28.4925	10.9589		TNF-SC	19.5163	20.4093
				cBEC	27.1049	20.5646		msLEC	12.0874	27.4951		C7-SC	21.1166	9.07551
				C-aHEV	9.59877	11.6079		Up-valve	7.65658	3.5225		AGT-SC	4.87908	3.68384
				aHEV	8.17901	18.7032		Down-valve	2.19656	0.391389		TRC	4.12104	4.7283
				hHEV	18.6481	19.919						PC	3.1705	2.80875
				CXCL10-HEV	0.438272	4.71186						ATF3hi SMC	7.47804	3.45801
				VBEC	12.0988	6.24356						ATF3lo SMC	9.41523	8.07339
												FSC	1.42582	3.65561

## Sheet: Extended Data Fig. 10f
Statistical source data relevant to Extended Data Fig. 10f
Major NHC components (%)				BEC (%)				LEC (%)				NESC (%)
	MFLN	FL			MFLN	FL			MFLN	FL			MFLN	FL
BEC	39.7166	64.2328		ABEC	7.56191	8.49071		cLEC	17.6293	35.4533		advSC	4.11758	0.285598
LEC	19.5322	4.50896		caBEC	5.28546	6.06153		bLEC	21.034	5.98007		SFRP2-SC	20.6236	0.979192
NESC	40.7512	31.2583		aBEC	13.0351	14.9406		fLEC & pfsLEC	13.7831	0.854295		TNF-SC	20.2904	0.489596
				tBEC	0.847612	0.997563		collectLEC	28.6759	3.2748		C7-SC	24.4913	1.30559
				cBEC	25.949	18.512		msLEC	9.30643	53.2985		AGT-SC	5.22432	0.856793
				C-aHEV	10.0381	7.25708		Up-valve	7.40227	0.616991		TRC	2.4158	0.203998
				aHEV	11.9816	13.1892		Down-valve	2.16898	0.522069		PC	5.96811	10.9751
				hHEV	12.0058	10.1508						ATF3hi SMC	7.50327	8.52713
				CXCL10-HEV	0.0242175	14.0192						ATF3lo SMC	7.97929	9.83272
				VBEC	13.2712	6.38136						FSC	1.38641	66.5443
